# Supplementary material for: A novel synonymous variant in the NF1 gene disrupting splicing contributes to neurofibromatosis pathogenesis
Source: Front Genet. 2025 May 9;16:1572487. doi: 10.3389/fgene.2025.1572487 (PMC12098384; doi:10.3389/fgene.2025.1572487)
Supplement: Supplementary file 1 [file DataSheet1.zip]

Archive with 9 entries (8 files):
- Supplementary Figure 1/
- Supplementary Figure 1/Supplementary Figure 1A-blood vessels.tif
- Supplementary Figure 1/Supplementary Figure 1A-sweat glands.tif
- Supplementary Figure 1/Supplementary Figure 1B left.jpg
- Supplementary Figure 1/Supplementary Figure 1B right.jpg
- Supplementary Figure 1/Supplementary Figure 1C-blood vessels.tif
- Supplementary Figure 1/Supplementary Figure 1C-sebaceous glands.tif
- Supplementary Figure 1/Supplementary Figure 1C-Sweat ducts.tif
- Supplementary Figure 1/Supplementary Figure 1C-Sweat glands.tif
