# Supplementary material for: A novel synonymous variant in the NF1 gene disrupting splicing contributes to neurofibromatosis pathogenesis
Source: Front Genet. 2025 May 9;16:1572487. doi: 10.3389/fgene.2025.1572487 (PMC12098384; doi:10.3389/fgene.2025.1572487)
Supplement: Supplementary file 2 [file DataSheet2.zip]

Archive with 7 entries (5 files):
- Supplementary Figure 2/
- Supplementary Figure 2/Supplementary Figure 2A.pptx
- Supplementary Figure 2/Supplementary Figure 2B.png
- Supplementary Figure 2/Supplementary Figure 2D/
- Supplementary Figure 2/Supplementary Figure 2D/pcMINI-mut-a-HeLa.ab1
- Supplementary Figure 2/Supplementary Figure 2D/pcMINI-mut-b-HeLa.ab1
- Supplementary Figure 2/Supplementary Figure 2D/pcMINI-wt-a-HeLa.ab1
